# Supplementary material for: Proteins maintain hydration at high [KCl] concentration regardless of content in acidic amino acids
Source: Biophys J. 2021 Jun 2;120(13):2746–62. doi: 10.1016/j.bpj.2021.05.015 (PMC8390907; doi:10.1016/j.bpj.2021.05.015)
Supplement: Data S1. Amber ff14SB, dat, and lib files modified to include the optimized parameters [file mmc2.zip]

Archive with 8 entries (7 files):
- Example/
- amino12.lib
- aminoct12.lib
- aminont12.lib
- frcmod.ff14SB
- frcmod.ff14SB~
- leaprc.protein.ff14SB
- parm10.dat
