# Supplementary material for: Proteins maintain hydration at high [KCl] concentration regardless of content in acidic amino acids
Source: Biophys J. 2021 Jun 2;120(13):2746–62. doi: 10.1016/j.bpj.2021.05.015 (PMC8390907; doi:10.1016/j.bpj.2021.05.015)
Supplement: Data S1. Amber ff14SB, dat, and lib files modified to include the optimized parameters [file mmc2.zip › frcmod.ff14SB~]

ff14SB protein backbone and sidechain parameters
MASS
CO 12.01         0.616  !            sp2 C carboxylate group 
2C 12.01         0.878               sp3 aliphatic C with two (duo) heavy atoms
3C 12.01         0.878               sp3 aliphatic C with three (tres) heavy atoms
C8 12.01         0.878               sp3 aliphatic C basic AA side chain
9O 16.00         0.434               carboxyl and phosphate group oxygen         ; same as O2
9N 14.01         0.530               sp3 N for charged amino groups (Lys, etc)   ; same as N3
9H 1.008         0.161               H bonded to nitrogen atoms                  ; same as H

BOND
C -2C  317.0    1.5220
C*-2C  317.0    1.4950
C8-C8  310.0    1.5260
C8-CX  310.0    1.5260
C8-H1  340.0    1.0900
C8-HC  340.0    1.0900
C8-HP  340.0    1.0900
C8-N2  337.0    1.4630
C8-N3  367.0    1.4710
C8-9N  367.0    1.4710       same as C8-N3
CA-2C  317.0    1.5100
CC-2C  317.0    1.5040
CO-O2  656.0    1.2500
CO-9O  656.0    1.2500                same as CO-O2
CO-2C  317.0    1.5220
CT-2C  310.0    1.5260
CT-3C  310.0    1.5260
CX-2C  310.0    1.5260
CX-3C  310.0    1.5260
H1-2C  340.0    1.0900
H1-3C  340.0    1.0900
HC-2C  340.0    1.0900
HC-3C  340.0    1.0900
OH-2C  320.0    1.4100
OH-3C  320.0    1.4100
S -2C  227.0    1.8100
SH-2C  237.0    1.8100
2C-2C  310.0    1.5260
2C-3C  310.0    1.5260
C -9O  656.0    1.250       JCC,7,(1986),230; GLU,ASP                     ; same as C -O2
CT-9N  367.0    1.471       JCC,7,(1986),230; LYS                         ; same as CT-N3
CX-9N  367.0    1.471       JCC,7,(1986),230; LYS (was CT-N3)             ; same as CX-N3
9H-9N  434.0    1.010       JCC,7,(1986),230; LYS                         ; same as H -N3 
EP-9N  600.0    0.200       or 0.35                                       ; same as EP-N3

ANGL
N -C -2C    70.0      116.60
O -C -2C    80.0      120.40
OH-C -2C    80.0      110.00
CB-C*-2C    70.0      128.60
CW-C*-2C    70.0      125.00
C8-C8-C8    40.0      109.50
C8-C8-CX    40.0      109.50
C8-C8-H1    50.0      109.50
C8-C8-HC    50.0      109.50
C8-C8-HP    50.0      109.50
C8-C8-N2    80.0      111.20
C8-C8-N3    80.0      111.20
C8-C8-9N    80.0      111.20   same as C8-C8-N3
CX-C8-HC    50.0      109.50
H1-C8-H1    35.0      109.50
H1-C8-N2    50.0      109.50
HC-C8-HC    35.0      109.50
HP-C8-HP    35.0      109.50
HP-C8-N3    50.0      109.50
HP-C8-9N    50.0      109.50    same as HP-C8-N3
CA-CA-2C    70.0      120.00
CV-CC-2C    70.0      120.00
CW-CC-2C    70.0      120.00
NA-CC-2C    70.0      120.00
NB-CC-2C    70.0      120.00
O2-CO-O2    80.0      126.00
9O-CO-9O    80.0      126.00    same as O2-CO-O2
O2-CO-9O    80.0      126.00    same as O2-CO-O2
O2-CO-2C    70.0      117.00
9O-CO-2C    70.0      117.00    same as O2-CO-2C
HC-CT-2C    50.0      109.50
HC-CT-3C    50.0      109.50
C -CX-C8    63.0      111.10
C -CX-2C    63.0      111.10
C -CX-3C    63.0      111.10
C8-CX-H1    50.0      109.50
C8-CX-N     80.0      109.70
C8-CX-N3    80.0      111.20
C8-CX-9N    80.0      111.20    same as C8-CX-N3
H1-CX-2C    50.0      109.50
H1-CX-3C    50.0      109.50
HP-CX-C8    50.0      109.50    changed based on NMA nmodes (was CT-CT-HP)
HP-CX-2C    50.0      109.50    changed based on NMA nmodes (was CT-CT-HP)
HP-CX-3C    50.0      109.50    changed based on NMA nmodes (was CT-CT-HP)
N -CX-2C    80.0      109.70
N -CX-3C    80.0      109.70
N3-CX-2C    80.0      111.20
9N-CX-2C    80.0      111.20    same as N3-CX-2C
N3-CX-3C    80.0      111.20
9N-CX-3C    80.0      111.20    same as N3-CX-3C
C8-N2-CA    50.0      123.20
C8-N2-H     50.0      118.40
C8-N3-H     50.0      109.50
C8-9N-9H    50.0      109.50     same as C8-N3-H
HO-OH-2C    55.0      108.50
HO-OH-3C    55.0      108.50
CT-S -2C    62.0       98.90
2C-S -S     68.0      103.70
HS-SH-2C    43.0       96.00
C -2C-CX    63.0      111.10
C -2C-HC    50.0      109.50
C -2C-2C    63.0      111.10
C*-2C-CX    63.0      115.60
C*-2C-HC    50.0      109.50
CA-2C-CX    63.0      114.00
CA-2C-HC    50.0      109.50
CC-2C-CX    63.0      113.10
CC-2C-HC    50.0      109.50
CO-2C-CX    63.0      111.10
CO-2C-HC    50.0      109.50
CO-2C-2C    63.0      111.10
CT-2C-HC    50.0      109.50
CT-2C-3C    40.0      109.50
CX-2C-H1    50.0      109.50
CX-2C-HC    50.0      109.50
CX-2C-OH    50.0      109.50
CX-2C-S     50.0      114.70
CX-2C-SH    50.0      108.60
CX-2C-2C    40.0      109.50
CX-2C-3C    40.0      109.50
H1-2C-H1    35.0      109.50
H1-2C-OH    50.0      109.50
H1-2C-S     50.0      109.50
H1-2C-SH    50.0      109.50
H1-2C-2C    50.0      109.50
HC-2C-HC    35.0      109.50
HC-2C-2C    50.0      109.50
HC-2C-3C    50.0      109.50
S -2C-2C    50.0      114.70
CT-3C-CT    40.0      109.50
CT-3C-CX    40.0      109.50
CT-3C-H1    50.0      109.50
CT-3C-HC    50.0      109.50
CT-3C-OH    50.0      109.50
CT-3C-2C    40.0      109.50
CX-3C-H1    50.0      109.50
CX-3C-HC    50.0      109.50
CX-3C-OH    50.0      109.50
CX-3C-2C    40.0      109.50
H1-3C-OH    50.0      109.50
HC-3C-2C    50.0      109.50
CT-C -9O    70.0      117.00                      same as CT-C -O2 
CX-C -9O    70.0      117.00    (was CT-C -O2)    same as CX-C -O2
9O-C -9O    80.0      126.00    AA GLU            (SCH JPC 79,2379)   same as O2-C -O2 
O2-C -9O    80.0      126.00    AA GLU            (SCH JPC 79,2379)   same as O2-C -O2
HP-CT-9N    50.0      109.50    AA lys, ch3nh3+, changed based on NMA nmodes                ; same as HP-CT-N3
HP-CX-9N    50.0      109.50    AA lys, ch3nh3+, changed based on NMA nmodes (was HP-CT-N3) ; same as HP-CX-N3
C -CT-9N    80.0      111.20    AA amino terminal residues                                  ; same as C -CT-N3
C -CX-9N    80.0      111.20    AA amino terminal residues (was C -CT-N3)                   ; same as C -CX-N3
CT-CT-9N    80.0      111.20    AA lys             (JCP 76, 1439)                           ; same as CT-CT-N3
CT-CX-9N    80.0      111.20    AA lys             (JCP 76, 1439) (was CT-CT-N3)            ; same as CT-CX-N3
CT-9N-9H    50.0      109.50    AA lys,     changed based on NMA nmodes                     ; same as CT-N3-H
CX-9N-9H    50.0      109.50    AA lys,     changed based on NMA nmodes (was CT-N3-H )      ; same as CX-N3-H
CT-9N-CT    50.0      109.50    AA pro/nt                                                   ; same as CT-N3-CT
CT-9N-CX    50.0      109.50    AA pro/nt (was CT-N3-CT)                                    ; same as CT-N3-CX
9H-9N-9H    35.0      109.50    AA lys, AA(end)                                             ; same as H -N3-H
CT-9N-EP   150.0       109.5    in neutral lysine                                           ; same as CT-N3-EP
9H-9N-EP   150.0       109.5    in neutral lysine                                           ; same as H -N3-EP

DIHE
X -CT-9N-X    9    1.40          0.0             3.         JCC,7,(1986),230                   ; same as X -CT-N3-X
X -CX-9N-X    9    1.40          0.0             3.         JCC,7,(1986),230 (was X -CT-N3-X ) ; same as X -CX-N3-X
C8-CX-N -C    1    0.000         0.0            -4.    phi'
C8-CX-N -C    1    0.800         0.0            -3.
C8-CX-N -C    1    1.800         0.0            -2.
C8-CX-N -C    1    2.000         0.0             1.
CT-CX-N -C    1    0.000         0.0            -4.
CT-CX-N -C    1    0.800         0.0            -3.
CT-CX-N -C    1    1.800         0.0            -2.
CT-CX-N -C    1    2.000         0.0             1.
2C-CX-N -C    1    0.000         0.0            -4.
2C-CX-N -C    1    0.800         0.0            -3.
2C-CX-N -C    1    1.800         0.0            -2.
2C-CX-N -C    1    2.000         0.0             1.
3C-CX-N -C    1    0.000         0.0            -4.
3C-CX-N -C    1    0.800         0.0            -3.
3C-CX-N -C    1    1.800         0.0            -2.
3C-CX-N -C    1    2.000         0.0             1.
N -C -CX-C8   1    0.000         0.0            -4.    psi'
N -C -CX-C8   1    0.400         0.0            -3.
N -C -CX-C8   1    0.200         0.0            -2.
N -C -CX-C8   1    0.200         0.0             1.
N -C -CX-CT   1    0.000         0.0            -4.
N -C -CX-CT   1    0.400         0.0            -3.
N -C -CX-CT   1    0.200         0.0            -2.
N -C -CX-CT   1    0.200         0.0             1.
N -C -CX-2C   1    0.000         0.0            -4.
N -C -CX-2C   1    0.400         0.0            -3.
N -C -CX-2C   1    0.200         0.0            -2.
N -C -CX-2C   1    0.200         0.0             1.
N -C -CX-3C   1    0.000         0.0            -4.
N -C -CX-3C   1    0.400         0.0            -3.
N -C -CX-3C   1    0.200         0.0            -2.
N -C -CX-3C   1    0.200         0.0             1.
N -C -2C-HC   1    0.000         0.0             2.    JCC,7,(1986),230 (X -C -CT-X )
O -C -2C-HC   1    0.080       180.0            -3.    Junmei et al, 1999 (HC-CT-C -O )
O -C -2C-HC   1    0.000         0.0            -2.
O -C -2C-HC   1    0.800         0.0             1.
OH-C -2C-HC   1    0.000         0.0             2.
CB-C*-2C-HC   1    0.000         0.0             2.    JCC,7,(1986),230 (X -C*-CT-X )
CW-C*-2C-HC   1    0.000         0.0             2.
X -C8-C8-X    9    1.400         0.0             3.    JCC,7,(1986),230 (X -CT-CT-X )
C8-C8-C8-HC   1    0.160         0.0             3.    Junmei et al, 1999 (was HC-CT-CT-CT)
CX-C8-C8-HC   1    0.160         0.0             3.
HC-C8-C8-HC   1    0.150         0.0             3.    Junmei et al, 1999 (HC-CT-CT-HC)
X -C8-CX-X    9    1.400         0.0             3.
X -C8-N2-X    6    0.000         0.0             3.    JCC,7,(1986),230 (X -CT-N2-X )
X -C8-N3-X    9    1.400         0.0             3.    JCC,7,(1986),230 (was X -CT-N3-X )
X -C8-9N-X    9    1.400         0.0             3.    JCC,7,(1986),230 (was X -CT-N3-X )  ; same as X -C8-N3-X
X -CA-2C-X    1    0.000         0.0             2.    JCC,7,(1986),230 (was X -CA-CT-X )
2C-CC-CV-H4   1    5.150       180.0             2.
2C-CC-CV-NB   1    5.150       180.0             2.
2C-CC-CW-H4   1    5.375       180.0             2.
2C-CC-CW-NA   1    5.375       180.0             2.
2C-CC-NA-CR   1    1.400       180.0             2.
2C-CC-NA-H    1    1.400       180.0             2.
2C-CC-NB-CR   1    2.400       180.0             2.
CV-CC-2C-HC   1    0.000         0.0             2.
CW-CC-2C-HC   1    0.000         0.0             2.
NA-CC-2C-HC   1    0.000         0.0             2.
NB-CC-2C-HC   1    0.000         0.0             2.
O2-CO-2C-HC   1    0.000         0.0             2.
9O-CO-2C-HC   1    0.000         0.0             2.   same as O2-CO-2C-HC
H1-CT-S -2C   3    1.000         0.0             3.
HC-CT-2C-HC   1    0.150         0.0             3.
HC-CT-2C-3C   1    0.160         0.0             3.
HC-CT-3C-CT   1    0.160         0.0             3.
HC-CT-3C-CX   1    0.160         0.0             3.
HC-CT-3C-H1   9    1.400         0.0             3.
HC-CT-3C-HC   1    0.150         0.0             3.
HC-CT-3C-OH   1    0.000         0.0            -3.
HC-CT-3C-OH   1    0.250         0.0             1.
HC-CT-3C-2C   1    0.160         0.0             3.
X -CX-2C-X    9    1.400         0.0             3.
H1-CX-2C-OH   1    0.000         0.0            -3.
H1-CX-2C-OH   1    0.250         0.0             1.
X -CX-3C-X    9    1.400         0.0             3.
H1-CX-3C-OH   1    0.000         0.0            -3.
H1-CX-3C-OH   1    0.250         0.0             1.
HO-OH-2C-H1   3    0.500         0.0             3.         JCC,7,(1986),230
HO-OH-3C-H1   3    0.500         0.0             3.
EP-S -S -2C   1    0.000         0.0             3.    cyx (dac)
X -S -2C-X    3    1.000         0.0             3.    JCC,7,(1986),230 (X -CT-S -X )
X -SH-2C-X    3    0.750         0.0             3.    JCC,7,(1986),230 (X -CT-SH-X )
X -2C-2C-X    9    1.400         0.0             3.
CX-2C-2C-HC   1    0.160         0.0             3.    Junmei et al, 1999
HC-2C-2C-HC   1    0.150         0.0             3.    Junmei et al, 1999
CT-2C-3C-HC   1    0.160         0.0             3.    Junmei et al, 1999
CX-2C-3C-HC   1    0.160         0.0             3.
HC-2C-3C-CT   1    0.160         0.0             3.
HC-2C-3C-CX   1    0.160         0.0             3.
HC-2C-3C-HC   1    0.150         0.0             3.
C -CX-C8-C8   9    1.400         0.0             3.    Arg Lys
N -CX-C8-C8   9    1.400         0.0             3.
N3-CX-C8-C8   9    1.400         0.0             3.
9N-CX-C8-C8   9    1.400         0.0             3.   same as N3-CX-C8-C8
CX-C8-C8-C8   1    0.180         0.0            -3.
CX-C8-C8-C8   1    0.250       180.0            -2.
CX-C8-C8-C8   1    0.200       180.0             1.
C8-C8-C8-N2   9    1.400         0.0             3.
C8-C8-N2-CA   1    0.000         0.0            -3.
C8-C8-N2-CA   1    0.000         0.0             1.
C8-C8-C8-C8   1    0.180         0.0            -3.
C8-C8-C8-C8   1    0.250       180.0            -2.
C8-C8-C8-C8   1    0.200       180.0             1.
C8-C8-C8-N3   9    1.400         0.0             3.
C8-C8-C8-9N   9    1.400         0.0             3.    same as C8-C8-C8-N3
C8-N2-CA-N2   1    0.000         0.0            -4.    Arg Lys copied
C8-N2-CA-N2   1    2.400       180.0             2.
H -N2-CA-N2   1    0.000         0.0            -4.
H -N2-CA-N2   1    2.400       180.0             2.
C8-C8-N3-H    9    1.400         0.0             3.
C8-C8-9N-9H   9    1.400         0.0             3.   same as C8-C8-N3-H
C -CX-2C-SH   1    0.075         0.0            -4.       C
C -CX-2C-SH   1    0.251         0.0            -3.
C -CX-2C-SH   1    0.337       180.0            -2.
C -CX-2C-SH   1    0.269       180.0             1.
N -CX-2C-SH   1    0.033         0.0            -4.
N -CX-2C-SH   1    0.251         0.0            -3.
N -CX-2C-SH   1    0.486       180.0            -2.
N -CX-2C-SH   1    0.154         0.0             1.
N3-CX-2C-SH   1    0.033         0.0            -4.
N3-CX-2C-SH   1    0.251         0.0            -3.
N3-CX-2C-SH   1    0.486       180.0            -2.
N3-CX-2C-SH   1    0.154         0.0             1.
9N-CX-2C-SH   1    0.033         0.0            -4.   same as N3-CX-2C-SH 
9N-CX-2C-SH   1    0.251         0.0            -3.   same as N3-CX-2C-SH
9N-CX-2C-SH   1    0.486       180.0            -2.   same as N3-CX-2C-SH
9N-CX-2C-SH   1    0.154         0.0             1.   same as N3-CX-2C-SH
CX-2C-SH-HS   1    0.030         0.0            -4.
CX-2C-SH-HS   1    0.252         0.0            -3.
CX-2C-SH-HS   1    0.612         0.0            -2.
CX-2C-SH-HS   1    0.092         0.0             1.
C -CX-2C-CO   1    0.154         0.0            -4.       D
C -CX-2C-CO   1    0.058         0.0            -3.
C -CX-2C-CO   1    0.459       180.0            -2.
C -CX-2C-CO   1    0.424         0.0             1.
N -CX-2C-CO   1    0.089         0.0            -4.
N -CX-2C-CO   1    0.058         0.0            -3.
N -CX-2C-CO   1    0.647       180.0            -2.
N -CX-2C-CO   1    2.154       180.0             1.
N3-CX-2C-CO   1    0.089         0.0            -4.
N3-CX-2C-CO   1    0.058         0.0            -3.
N3-CX-2C-CO   1    0.647       180.0            -2.
N3-CX-2C-CO   1    2.154       180.0             1.
9N-CX-2C-CO   1    0.089         0.0            -4.   same as N3-CX-2C-CO
9N-CX-2C-CO   1    0.058         0.0            -3.   same as N3-CX-2C-CO
9N-CX-2C-CO   1    0.647       180.0            -2.   same as N3-CX-2C-CO
9N-CX-2C-CO   1    2.154       180.0             1.   same as N3-CX-2C-CO
CX-2C-CO-O2   1    0.031       180.0            -4.
CX-2C-CO-O2   1    0.000         0.0            -3.
CX-2C-CO-O2   1    0.769       180.0            -2.
CX-2C-CO-O2   1    0.000         0.0             1.
CX-2C-CO-9O   1    0.031       180.0            -4.   same as CX-2C-CO-O2
CX-2C-CO-9O   1    0.000         0.0            -3.   same as CX-2C-CO-O2
CX-2C-CO-9O   1    0.769       180.0            -2.   same as CX-2C-CO-O2
CX-2C-CO-9O   1    0.000         0.0             1.   same as CX-2C-CO-O2
C -CX-2C-C    1    0.107         0.0            -4.       DhN
C -CX-2C-C    1    0.033         0.0            -3.
C -CX-2C-C    1    0.303       180.0            -2.
C -CX-2C-C    1    1.046         0.0             1.
N -CX-2C-C    1    0.059         0.0            -4.
N -CX-2C-C    1    0.033         0.0            -3.
N -CX-2C-C    1    0.297       180.0            -2.
N -CX-2C-C    1    0.688       180.0             1.
N3-CX-2C-C    1    0.059         0.0            -4.
N3-CX-2C-C    1    0.033         0.0            -3.
N3-CX-2C-C    1    0.297       180.0            -2.
N3-CX-2C-C    1    0.688       180.0             1.
9N-CX-2C-C    1    0.059         0.0            -4.  same as N3-CX-2C-C
9N-CX-2C-C    1    0.033         0.0            -3.  same as N3-CX-2C-C
9N-CX-2C-C    1    0.297       180.0            -2.  same as N3-CX-2C-C
9N-CX-2C-C    1    0.688       180.0             1.  same as N3-CX-2C-C
CX-2C-C -O    1    0.000         0.0             1.
CX-2C-C -OH   1    0.199       180.0            -4.
CX-2C-C -OH   1    0.008         0.0            -3.
CX-2C-C -OH   1    0.575       180.0            -2.
CX-2C-C -OH   1    1.199       180.0             1.
2C-C -OH-HO   1    0.113         0.0            -4.
2C-C -OH-HO   1    0.479         0.0            -3.
2C-C -OH-HO   1    2.706       180.0            -2.
2C-C -OH-HO   1    0.448       180.0             1.
CX-2C-C -N    1    0.008         0.0            -4.
CX-2C-C -N    1    0.301       180.0            -3.
CX-2C-C -N    1    0.485       180.0            -2.
CX-2C-C -N    1    0.828       180.0             1.
C -CX-CT-CC   1    0.025         0.0            -4.       Hie,dp
C -CX-CT-CC   1    0.219         0.0            -3.
C -CX-CT-CC   1    0.244       180.0            -2.
C -CX-CT-CC   1    0.143       180.0             1.
N -CX-CT-CC   1    0.089         0.0            -4.
N -CX-CT-CC   1    0.219         0.0            -3.
N -CX-CT-CC   1    0.221       180.0            -2.
N -CX-CT-CC   1    0.306       180.0             1.
N3-CX-CT-CC   1    0.089         0.0            -4.
N3-CX-CT-CC   1    0.219         0.0            -3.
N3-CX-CT-CC   1    0.221       180.0            -2.
N3-CX-CT-CC   1    0.306       180.0             1.
9N-CX-CT-CC   1    0.089         0.0            -4.  same as N3-CX-CT-CC
9N-CX-CT-CC   1    0.219         0.0            -3.  same as N3-CX-CT-CC
9N-CX-CT-CC   1    0.221       180.0            -2.  same as N3-CX-CT-CC
9N-CX-CT-CC   1    0.306       180.0             1.  same as N3-CX-CT-CC
CX-CT-CC-NA   1    0.037       180.0            -4.
CX-CT-CC-NA   1    0.686         0.0            -3.
CX-CT-CC-NA   1    0.392       180.0            -2.
CX-CT-CC-NA   1    0.160       180.0             1.
CX-CT-CC-CV   1    0.010       180.0            -4.
CX-CT-CC-CV   1    0.122       180.0            -3.
CX-CT-CC-CV   1    0.750         0.0            -2.
CX-CT-CC-CV   1    0.674       180.0             1.
CX-CT-CC-NB   1    0.047       180.0            -4.
CX-CT-CC-NB   1    0.740         0.0            -3.
CX-CT-CC-NB   1    0.204         0.0            -2.
CX-CT-CC-NB   1    0.690         0.0             1.
C -CX-3C-CT   1    0.112         0.0            -4.       ITV
C -CX-3C-CT   1    0.148         0.0            -3.
C -CX-3C-CT   1    0.289       180.0            -2.
C -CX-3C-CT   1    0.406       180.0             1.
C -CX-3C-2C   1    0.115         0.0            -4.
C -CX-3C-2C   1    0.113         0.0            -3.
C -CX-3C-2C   1    0.735       180.0            -2.
C -CX-3C-2C   1    0.162         0.0             1.
N -CX-3C-CT   1    0.001       180.0            -4.
N -CX-3C-CT   1    0.148         0.0            -3.
N -CX-3C-CT   1    0.216       180.0            -2.
N -CX-3C-CT   1    0.337         0.0             1.
N -CX-3C-2C   1    0.097       180.0            -4.
N -CX-3C-2C   1    0.113         0.0            -3.
N -CX-3C-2C   1    0.144       180.0            -2.
N -CX-3C-2C   1    0.310         0.0             1.
N3-CX-3C-CT   1    0.001       180.0            -4.
N3-CX-3C-CT   1    0.148         0.0            -3.
N3-CX-3C-CT   1    0.216       180.0            -2.
N3-CX-3C-CT   1    0.337         0.0             1.
9N-CX-3C-CT   1    0.001       180.0            -4.  same as N3-CX-3C-CT
9N-CX-3C-CT   1    0.148         0.0            -3.  same as N3-CX-3C-CT
9N-CX-3C-CT   1    0.216       180.0            -2.  same as N3-CX-3C-CT
9N-CX-3C-CT   1    0.337         0.0             1.  same as N3-CX-3C-CT
N3-CX-3C-2C   1    0.097       180.0            -4.
N3-CX-3C-2C   1    0.113         0.0            -3.
N3-CX-3C-2C   1    0.144       180.0            -2.
N3-CX-3C-2C   1    0.310         0.0             1.
9N-CX-3C-2C   1    0.097       180.0            -4.   same as N3-CX-3C-2C
9N-CX-3C-2C   1    0.113         0.0            -3.   same as N3-CX-3C-2C
9N-CX-3C-2C   1    0.144       180.0            -2.   same as N3-CX-3C-2C
9N-CX-3C-2C   1    0.310         0.0             1.   same as N3-CX-3C-2C
CX-3C-2C-CT   1    0.230         0.0            -4.
CX-3C-2C-CT   1    0.107         0.0            -3.
CX-3C-2C-CT   1    0.053         0.0            -2.
CX-3C-2C-CT   1    0.447         0.0             1.
CT-3C-2C-CT   1    0.224         0.0            -4.
CT-3C-2C-CT   1    0.107         0.0            -3.
CT-3C-2C-CT   1    0.077       180.0            -2.
CT-3C-2C-CT   1    0.202         0.0             1.
C -CX-3C-OH   1    0.156         0.0            -4.
C -CX-3C-OH   1    0.315         0.0            -3.
C -CX-3C-OH   1    0.119       180.0            -2.
C -CX-3C-OH   1    0.697       180.0             1.
N -CX-3C-OH   1    0.095         0.0            -4.
N -CX-3C-OH   1    0.315         0.0            -3.
N -CX-3C-OH   1    0.006         0.0            -2.
N -CX-3C-OH   1    0.674         0.0             1.
N3-CX-3C-OH   1    0.095         0.0            -4.
N3-CX-3C-OH   1    0.315         0.0            -3.
N3-CX-3C-OH   1    0.006         0.0            -2.
N3-CX-3C-OH   1    0.674         0.0             1.
9N-CX-3C-OH   1    0.095         0.0            -4.   same as N3-CX-3C-OH
9N-CX-3C-OH   1    0.315         0.0            -3.   same as N3-CX-3C-OH
9N-CX-3C-OH   1    0.006         0.0            -2.   same as N3-CX-3C-OH
9N-CX-3C-OH   1    0.674         0.0             1.   same as N3-CX-3C-OH
CX-3C-OH-HO   1    0.013         0.0            -4.
CX-3C-OH-HO   1    0.236         0.0            -3.
CX-3C-OH-HO   1    0.251         0.0            -2.
CX-3C-OH-HO   1    0.006       180.0             1.
CT-3C-OH-HO   1    0.048         0.0            -4.
CT-3C-OH-HO   1    0.236         0.0            -3.
CT-3C-OH-HO   1    0.079       180.0            -2.
CT-3C-OH-HO   1    0.643         0.0             1.
C -CX-2C-3C   1    0.190         0.0            -4.       L
C -CX-2C-3C   1    0.144         0.0            -3.
C -CX-2C-3C   1    0.620       180.0            -2.
C -CX-2C-3C   1    0.706         0.0             1.
N -CX-2C-3C   1    0.073         0.0            -4.
N -CX-2C-3C   1    0.144         0.0            -3.
N -CX-2C-3C   1    0.259       180.0            -2.
N -CX-2C-3C   1    0.098         0.0             1.
N3-CX-2C-3C   1    0.073         0.0            -4.
N3-CX-2C-3C   1    0.144         0.0            -3.
N3-CX-2C-3C   1    0.259       180.0            -2.
N3-CX-2C-3C   1    0.098         0.0             1.
9N-CX-2C-3C   1    0.073         0.0            -4.   same as N3-CX-2C-3C
9N-CX-2C-3C   1    0.144         0.0            -3.   same as N3-CX-2C-3C
9N-CX-2C-3C   1    0.259       180.0            -2.   same as N3-CX-2C-3C
9N-CX-2C-3C   1    0.098         0.0             1.   same as N3-CX-2C-3C
CX-2C-3C-CT   1    0.179         0.0            -4.
CX-2C-3C-CT   1    0.142         0.0            -3.
CX-2C-3C-CT   1    0.027       180.0            -2.
CX-2C-3C-CT   1    0.379         0.0             1.
C -CX-2C-OH   1    0.129         0.0            -4.       S
C -CX-2C-OH   1    0.401         0.0            -3.
C -CX-2C-OH   1    0.218       180.0            -2.
C -CX-2C-OH   1    0.661       180.0             1.
N -CX-2C-OH   1    0.160         0.0            -4.
N -CX-2C-OH   1    0.401         0.0            -3.
N -CX-2C-OH   1    0.246       180.0            -2.
N -CX-2C-OH   1    0.666         0.0             1.
N3-CX-2C-OH   1    0.160         0.0            -4.
N3-CX-2C-OH   1    0.401         0.0            -3.
N3-CX-2C-OH   1    0.246       180.0            -2.
N3-CX-2C-OH   1    0.666         0.0             1.
9N-CX-2C-OH   1    0.160         0.0            -4.   same as N3-CX-2C-OH
9N-CX-2C-OH   1    0.401         0.0            -3.   same as N3-CX-2C-OH
9N-CX-2C-OH   1    0.246       180.0            -2.   same as N3-CX-2C-OH
9N-CX-2C-OH   1    0.666         0.0             1.   same as N3-CX-2C-OH
CX-2C-OH-HO   1    0.007         0.0            -4.
CX-2C-OH-HO   1    0.267         0.0            -3.
CX-2C-OH-HO   1    0.444         0.0            -2.
CX-2C-OH-HO   1    0.211         0.0             1.
C -CX-CT-C*   1    0.074         0.0            -4.       W_CB
C -CX-CT-C*   1    0.234         0.0            -3.
C -CX-CT-C*   1    0.353       180.0            -2.
C -CX-CT-C*   1    0.017       180.0             1.
N -CX-CT-C*   1    0.031         0.0            -4.
N -CX-CT-C*   1    0.234         0.0            -3.
N -CX-CT-C*   1    0.313       180.0            -2.
N -CX-CT-C*   1    0.079         0.0             1.
N3-CX-CT-C*   1    0.031         0.0            -4.
N3-CX-CT-C*   1    0.234         0.0            -3.
N3-CX-CT-C*   1    0.313       180.0            -2.
N3-CX-CT-C*   1    0.079         0.0             1.
9N-CX-CT-C*   1    0.031         0.0            -4.   same as N3-CX-CT-C*
9N-CX-CT-C*   1    0.234         0.0            -3.   same as N3-CX-CT-C*
9N-CX-CT-C*   1    0.313       180.0            -2.   same as N3-CX-CT-C*
9N-CX-CT-C*   1    0.079         0.0             1.   same as N3-CX-CT-C*
CX-CT-C*-CB   1    0.095       180.0            -4.
CX-CT-C*-CB   1    0.819         0.0            -3.
CX-CT-C*-CB   1    0.408         0.0            -2.
CX-CT-C*-CB   1    0.365         0.0             1.
CX-CT-C*-CW   1    0.000         0.0            -4.
CX-CT-C*-CW   1    0.000         0.0            -3.
CX-CT-C*-CW   1    0.000         0.0            -2.
CX-CT-C*-CW   1    0.000         0.0             1.
C -CX-CT-CA   1    0.012       180.0            -4.       FY
C -CX-CT-CA   1    0.192         0.0            -3.
C -CX-CT-CA   1    0.469       180.0            -2.
C -CX-CT-CA   1    0.055         0.0             1.
N -CX-CT-CA   1    0.007       180.0            -4.
N -CX-CT-CA   1    0.192         0.0            -3.
N -CX-CT-CA   1    0.290       180.0            -2.
N -CX-CT-CA   1    0.012       180.0             1.
N3-CX-CT-CA   1    0.007       180.0            -4.
N3-CX-CT-CA   1    0.192         0.0            -3.
N3-CX-CT-CA   1    0.290       180.0            -2.
N3-CX-CT-CA   1    0.012       180.0             1.
9N-CX-CT-CA   1    0.007       180.0            -4.     same as N3-CX-CT-CA
9N-CX-CT-CA   1    0.192         0.0            -3.     same as N3-CX-CT-CA
9N-CX-CT-CA   1    0.290       180.0            -2.     same as N3-CX-CT-CA
9N-CX-CT-CA   1    0.012       180.0             1.     same as N3-CX-CT-CA
CX-CT-CA-CA   1    0.048       180.0            -4.
CX-CT-CA-CA   1    0.000         0.0            -3.
CX-CT-CA-CA   1    0.069       180.0            -2.
CX-CT-CA-CA   1    0.000         0.0             1.
CA-C -OH-HO   1    0.065         0.0            -4.
CA-C -OH-HO   1    0.000         0.0            -3.
CA-C -OH-HO   1    0.883       180.0            -2.
CA-C -OH-HO   1    0.000         0.0             1.
C -CX-2C-2C   1    0.145         0.0            -4.    Glh Gln Glu Met
C -CX-2C-2C   1    0.144         0.0            -3.
C -CX-2C-2C   1    0.393       180.0            -2.
C -CX-2C-2C   1    0.421       180.0             1.
N -CX-2C-2C   1    0.078         0.0            -4.
N -CX-2C-2C   1    0.144         0.0            -3.
N -CX-2C-2C   1    0.184       180.0            -2.
N -CX-2C-2C   1    0.100       180.0             1.
N3-CX-2C-2C   1    0.078         0.0            -4.
N3-CX-2C-2C   1    0.144         0.0            -3.
N3-CX-2C-2C   1    0.184       180.0            -2.
N3-CX-2C-2C   1    0.100       180.0             1.
9N-CX-2C-2C   1    0.078         0.0            -4.     same as N3-CX-2C-2C
9N-CX-2C-2C   1    0.144         0.0            -3.     same as N3-CX-2C-2C
9N-CX-2C-2C   1    0.184       180.0            -2.     same as N3-CX-2C-2C
9N-CX-2C-2C   1    0.100       180.0             1.     same as N3-CX-2C-2C
CX-2C-2C-C    1    0.138         0.0            -4.
CX-2C-2C-C    1    0.412       180.0            -3.
CX-2C-2C-C    1    0.083         0.0            -2.
CX-2C-2C-C    1    0.196       180.0             1.
2C-2C-C -O    1    0.000         0.0             1.
2C-2C-C -OH   1    0.066       180.0            -4.
2C-2C-C -OH   1    0.025       180.0            -3.
2C-2C-C -OH   1    1.104       180.0            -2.
2C-2C-C -OH   1    0.824       180.0             1.
2C-2C-C -N    1    0.042         0.0            -4.
2C-2C-C -N    1    0.085       180.0            -3.
2C-2C-C -N    1    0.845       180.0            -2.
2C-2C-C -N    1    0.609       180.0             1.
CX-2C-2C-CO   1    0.056       180.0            -4.
CX-2C-2C-CO   1    0.608       180.0            -3.
CX-2C-2C-CO   1    0.222       180.0            -2.
CX-2C-2C-CO   1    1.367       180.0             1.
2C-2C-CO-O2   1    0.064         0.0            -4.
2C-2C-CO-O2   1    0.390       180.0             2.
2C-2C-CO-9O   1    0.064         0.0            -4.  same as 2C-2C-CO-O2
2C-2C-CO-9O   1    0.390       180.0             2.  same as 2C-2C-CO-O2
CX-2C-2C-S    1    0.028         0.0            -4.
CX-2C-2C-S    1    0.016         0.0            -3.
CX-2C-2C-S    1    0.245         0.0            -2.
CX-2C-2C-S    1    0.417         0.0             1.
2C-2C-S -CT   1    0.057         0.0            -4.
2C-2C-S -CT   1    0.414         0.0            -3.
2C-2C-S -CT   1    0.442         0.0            -2.
2C-2C-S -CT   1    0.247       180.0             1.
C -CX-2C-S    1    0.278         0.0            -4.     C-C
C -CX-2C-S    1    0.323         0.0            -3.
C -CX-2C-S    1    0.394       180.0            -2.
C -CX-2C-S    1    0.602         0.0             1.
N -CX-2C-S    1    0.064         0.0            -4.
N -CX-2C-S    1    0.323         0.0            -3.
N -CX-2C-S    1    0.021       180.0            -2.
N -CX-2C-S    1    0.469         0.0             1.
N3-CX-2C-S    1    0.064         0.0            -4.
N3-CX-2C-S    1    0.323         0.0            -3.
N3-CX-2C-S    1    0.021       180.0            -2.
N3-CX-2C-S    1    0.469         0.0             1.
9N-CX-2C-S    1    0.064         0.0            -4.  same as N3-CX-2C-S
9N-CX-2C-S    1    0.323         0.0            -3.  same as N3-CX-2C-S
9N-CX-2C-S    1    0.021       180.0            -2.  same as N3-CX-2C-S
9N-CX-2C-S    1    0.469         0.0             1.  same as N3-CX-2C-S 
CX-2C-S -S    1    0.135       180.0            -4.
CX-2C-S -S    1    0.302         0.0            -3.
CX-2C-S -S    1    0.666         0.0            -2.
CX-2C-S -S    1    0.056         0.0             1.
2C-S -S -2C   1    0.379         0.0            -4.
2C-S -S -2C   1    0.682         0.0            -3.
2C-S -S -2C   1    4.480         0.0            -2.
2C-S -S -2C   1    0.420         0.0             1.

IMPR
X -O2-CO-O2        10.5          180.          2.
X -9O-CO-9O        10.5          180.          2.   same as X -O2-CO-O2
X -9O-CO-O2        10.5          180.          2.   same as X -O2-CO-O2
X -O2-CO-9O        10.5          180.          2.   same as X -O2-CO-O2
X -9O-C -9O         10.5         180.          2.           JCC,7,(1986),230    same as X -O2-C -O2
X -O2-C -9O         10.5         180.          2.           JCC,7,(1986),230    same as X -O2-C -O2
X -9O-C -O2         10.5         180.          2.           JCC,7,(1986),230    same as X -O2-C -O2
2C-O -C -OH        10.5          180.          2.
CA-CA-CA-2C         1.1          180.          2.

NONB
  2C          1.9080  0.1094             Spellmeyer
  3C          1.9080  0.1094             Spellmeyer
  C8          1.9080  0.1094             Spellmeyer
  CO          1.9080  0.0860             OPLS
  9O          1.6612  0.1617             carboxyl group sp2 oxygen, PCCP, 2017, 19, 20593
  9N          1.8240  0.1700             nitrogen in C-NH3+ groups, same as N3 (see also PCCP, 2017, 19, 20593) 
  9H          0.6000  0.0157             hydrogen in C-NH3+ groups, same as H  (see also PCCP, 2017, 19, 20593)


LJEDIT
  9O       K+      1.8177       0.1770   1.8177  0.1770    PCCP, 2017, 19, 20593; GLU...K+   ASP...K+ and similar
  9O       9N      3.5549       0.1658     0     0.1658    PCCP, 2017, 19, 20593; LYS...GLU LYS...ASP and similar
  9O       9H      2.3064       0.0504     0     0.0504    PCCP, 2017, 19, 20593; LYS...GLU LYS...ASP and similar
